# Supplementary material for: Marine Biotoxins in Whole and Processed Scallops from the Argentine Sea
Source: Mar Drugs. 2022 Oct 10;20(10):634. doi: 10.3390/md20100634 (PMC9604692; doi:10.3390/md20100634)
Supplement: Supplementary file 1 [file marinedrugs-20-00634-s001.zip]

Archive with 1 entries (1 files):
- marinedrugs-1927935-supplementary.pdf
